# Supplementary material for: Microfluidic Bioreactor Made of Cyclo-Olefin Polymer for Observing On-Chip Platelet Production
Source: Micromachines (Basel). 2021 Oct 15;12(10):1253. doi: 10.3390/mi12101253 (PMC8540318; doi:10.3390/mi12101253)
Supplement: Supplementary file 1 [file micromachines-12-01253-s001.zip]

Archive with 1 entries (1 files):
- Supplemental movie.mp4
